# Supplementary material for: Saporin Toxin Delivered by Engineered Colloidal Nanoparticles Is Strongly Effective against Cancer Cells
Source: Pharmaceutics. 2022 Jul 21;14(7):1517. doi: 10.3390/pharmaceutics14071517 (PMC9319684; doi:10.3390/pharmaceutics14071517)
Supplement: Supplementary file 1 [file pharmaceutics-14-01517-s001.zip]

Archive with 1 entries (1 files):
- pharmaceutics-1825690-supplementary.pdf
